# Supplementary material for: Oviposition Behavior and Distribution of Eucryptorrhynchus scrobiculatus and E. brandti (Coleoptera: Curculionidae) on Ailanthus altissima (Mill.)
Source: Insects. 2019 Sep 4;10(9):284. doi: 10.3390/insects10090284 (PMC6780713; doi:10.3390/insects10090284)
Supplement: Supplementary file 1 [file insects-10-00284-s001.zip]

Archive with 3 entries (2 files):
- insects-562596/
- insects-562596/DATA.xls
- insects-562596/insects-562596-s.docx
