# Supplementary material for: Oviposition Behavior and Distribution of Eucryptorrhynchus scrobiculatus and E. brandti (Coleoptera: Curculionidae) on Ailanthus altissima (Mill.)
Source: Insects. 2019 Sep 4;10(9):284. doi: 10.3390/insects10090284 (PMC6780713; doi:10.3390/insects10090284)
Supplement: Supplementary file 1 [file insects-10-00284-s001.zip › insects-562596/DATA.xls]

## Sheet:  Duration of oviposition
Locating oviposition site	Excavation	Turning	Locating oviposition cavity	Egg deposition	Hiding
4.33333	6.3	0.266667	1.38333	1.15	2.25
1.8	1.9	0.216667	0.45	0.833333	4.26667
1.41667	4.33333	0.366667	0.65	1.11667	2.58333
2.13333	1.1	0.233333	0.616667	0.766667	3.28333
1.41667	3.15	0.383333	2.21667	1.31667	3.45
8.45	2.43333	0.25	1.86667	0.816667	2.68333
8.33333	3.11667	0.233333	0.733333	0.65	1.45
2.5	5.26667	0.166667	1.81667	1.61667	2.45
3.26667	1.28333	0.15	1.75	0.816667	2.78333
1.51667	2.3	0.25	3.4	0.983333	3.16667
8.4	4.08333	0.383333	0.45	1.06667	2.15
3.61667	1.05	0.183333	0.55	0.733333	1.73333
2.13333	0.983333	0.2	0.7	0.633333	2.06667
11.4667	0.65	0.2	0.483333	0.683333	1.81667
12.1	6.55	0.166667	0.5	0.466667	1.93333
6.3	4.61667	0.45	1.36667	0.783333	3.4
2.48333	5.75	0.266667	0.65	0.666667	1.6
2.16667	0.85	0.2	0.316667	0.85	1.85
5.36667	2.08333	0.283333	0.85	0.716667	1.36667
5.95	2.9	0.133333	0.9	0.566667
3.15	4.5	0.266667	0.366667	0.733333
4.76667	2.96667	0.166667		0.633333
	0.433333	0.133333		0.683333
	3.05			0.816667
	2.9			0.65
	2.01667			1.61667
				0.816667

## Sheet: Time spent(100%) on behavious
ESC																																				EBR
Site location	28	19	14	26	12	51	57	18	33	13	51	46	32	75	56	37	22	35	50																	16	5	4	9	28	4	34	18	12	22	14	23	8	12
Excavation	40	20	41	14	26	15	22	38	13	20	25	13	15	4	30	27	50	14	19																	70	82	59	71	67	81	53	36	58	63	65	42	65	68
Egg deposition and concealmen	22	54	35	50	40	21	14	29	36	36	19	31	40	16	11	25	20	43	20																	6	7	15	9	5	6	8	36	8	6	8	12	12	9
Other	11	7	10	10	22	13	7	14	19	31	5	9	13	4	3	11	8	8	11																	8	7	22	11	0	9	6	9	23	9	14	23	15	12
[truncated: 18 more columns]

## Sheet: Oviposition site distributions
ESC(soil)			ESC(petiole)			EBR(trunk)
X	Y	Z	X	Y	Z	X	Y	Z
1	0	0	39	-33	283	0	0	152.5
-15	8	0	37.4	-31	283	0	0	163.6
8	60	0	35	-28	283	0	0	171
-5	40	0	32	-24	283	0	0	325.8
-40	10	0	-66	54	328	0	0	322.8
53	37	0	-59	50	328	0	0	405.2
-3	-20	0	-53	47	328	0	0	398.5
12	-60	0	-49	43	328	0	0	190
77	23	0	-45	40	328	0	0	256
-9	8	0	-42	38	328	0	0	360.5
1	7	0	45	35	260	0	0	246.2
-19	-25	0	41	32	260	0	0	405.2
-11	18	0	39	30	260	0	0	310.6
3	29	0	37	29	260	0	0	240.8
11	42	0	43	66	371	0	0	134.9
9	72	0	40	59	371	0	0	141.5
6	61	0	38	53	371	0	0	215
3	-15	0	54	38	256	0	0	248.3
7	-8	0	50	35	256	0	0	102.2
12	-31	0	47	32	256	0	0	5
19	-16	0	43	30	256	0	0	306.2
3	-15	0	40	28	256	0	0	196.4
0	7	0	54	-66	234	0	0	172.5
0	23	0	50	-59	234	0	0	20.5
-15	0	0	47	-53	234	0	0	187.4
-32	4	0	43	-49	234	0	0	167.5
-16	9	0	40	-45	234	0	0	263.9
-58	34	0	38	-42	234	0	0	219.5
-23	-25	0	35	45	234	0	0	186.5
-12	-43	0	32	41	234	0	0	257.6
-7	-18	0	-64	-83	202	0	0	25.6
-2	6	0	-62	-80	203	0	0	34.8
-15.5	28	0	-58	-78	204	0	0	48.3
-19	32	0	-52	-72	205	0	0	72.5
-23.4	40.4	0	-49	-70	206	0	0	124.5
-36.3	-58	0	-44	-68	207	0	0	225.6
-40	33	0	-33	39	219	0	0	237.9
-34	23	0	-31	37.4	219	0	0	170.5
0	1	0	-28	35	219	0	0	32.8
8	-15	0	-24	32	219	0	0	203.5
60	8	0				0	0	186.4
40	-5	0				0	0	157.2
10	-40	0				0	0	230.8
37	53	0				0	0	244.3
-20	-3	0				0	0	20.6
-60	12	0				0	0	21.1
23	77	0				0	0	113.2
8	-9	0				0	0	67.3
7	1	0				0	0	57.7
-25	-19	0				0	0	110.6
18	-11	0				0	0	129.3
29	3	0				0	0	175.3
42	11	0				0	0	155.1
72	9	0				0	0	236.3
61	6	0				0	0	57.2
-15	3	0				0	0	56.3
-8	7	0				0	0	122.1
-31	12	0				0	0	193.6
-16	19	0				0	0	268
-15	3	0				0	0	266.4
7	0	0				0	0	57.4
23	0	0				0	0	166.3
0	-15	0				0	0	171.4
4	-32	0				0	0	124.4
9	-16	0				0	0	146.8
34	-58	0				0	0	187.3
-25	-23	0				0	0	196.8
-43	-12	0				0	0	40.5
-18	-7	0				0	0	31.2
6	-2	0				0	0	34
28	-15.5	0				0	0	41.1
32	-19	0				0	0	187.6
40.4	-23.4	0				0	0	235.9
-58	-36.3	0				0	0	139.3
33	-40	0				0	0	193.2
23	-34	0				0	0	214.5
36.3	58	0				0	0	145.6
40	33	0				0	0	223.5
34	23	0				0	0	159.4
0	1	0				0	0	157.7
8	15	0				0	0	196.8
60	8	0				0	0	153.6
40	5	0				0	0	148.8
10	40	0				0	0	149.2
37	53	0				0	0	308.4
-20	-3	0				0	0	94.9
39	12	0				0	0	190.4
23	77	0				0	0	187.5
8	-9	0				0	0	74.7
7	1	0				0	0	147.8
48	23	0				0	0	156.5
73	0	0
						0	0	132.5
39	-33	283				0	0	122.6
37.4	-31	283				0	0	147.3
35	-28	283				0	0	142.6
32	-24	283				0	0	157.3
-66	54	328				0	0	160.8
-59	50	328				0	0	157.3
-53	47	328				0	0	112.6
-49	43	328				0	0	140.6
-45	40	328				0	0	145.7
-42	38	328				0	0	206.7
45	35	260				0	0	170.2
41	32	260				0	0	137.2
39	30	260				0	0	108.1
37	29	260				0	0	93.7
43	66	371				0	0	69.6
40	59	371				0	0	157.3
38	53	371				0	0	60.5
54	38	256				0	0	118.7
50	35	256				0	0	134.5
47	32	256				0	0	87.5
43	30	256				0	0	62.5
40	28	256				0	0	143.5
54	-66	234				0	0	137.4
50	-59	234				0	0	213.4
47	-53	234				0	0	140.6
43	-49	234				0	0	131.5
40	-45	234				0	0	216.9
38	-42	234				0	0	212.2
35	45	234				0	0	237
32	41	234				0	0	185.3
-64	-83	202				0	0	150.3
-62	-80	203				0	0	212.3
-58	-78	204				0	0	110.5
-52	-72	205				0	0	186.5
-49	-70	206				0	0	152.5
-44	-68	207				0	0	176.3
-33	39	219				0	0	246.5
-31	37.4	219				0	0	257.7
-28	35	219				0	0	276.5
-24	32	219				0	0	210.5
						0	0	174.3
						0	0	95.4
						0	0	163.8
						0	0	200.4
						0	0	57.9
						0	0	112.8
						0	0	234.6
						0	0	72.9
						0	0	190
						0	0	134.7
						0	0	79.3
						0	0	103.4
						0	0	133.4
						0	0	321.1
						0	0	187.5
						0	0	197.2
						0	0	206.9
						0	0	207.6
						0	0	209.9
						0	0	232.4
						0	0	222.1
						0	0	187.5
						0	0	135.7
						0	0	76.8
						0	0	180.5
						0	0	210.8
						0	0	200.3
						0	0	50.4
						0	0	135.4
						0	0	122.8
						0	0	73.5
						0	0	242.4
						0	0	226.3
						0	0	32.8
						0	0	162.6
						0	0	73.8
						0	0	117.7
						0	0	164.8
						0	0	108.5
						0	0	60.5
						0	0	207.3
						0	0	73.8
						0	0	204.7
						0	0	51.3
						0	0	112.5
						0	0	71.9
						0	0	192
						0	0	83.2
						0	0	42.6
						0	0	169
						0	0	148.8
						0	0	134.3
						0	0	143.2
						0	0	180.6
						0	0	137.8
						0	0	159.2
						0	0	83.7
						0	0	71.5
						0	0	141.7
						0	0	105.1
						0	0	182.4
						0	0	109.9
						0	0	190.5
						0	0	153.2

## Sheet: oviposition preference test
ESC			EBR
soil	trunk	petiole	soil	trunk	petiole
98	2	20	5	27	0
35	4	32	3	72	2
42	2	14	3	40	1
77	0	4	4	21	0
67	2	33	4	49	2
61	3	6	2	42	0
